# Supplementary material for: Study on the Dynamic Changes in Fungal Communities During the Storage of Polygalae Radix and the Antifungal Effects of Peppermint Essential Oil
Source: Toxins (Basel). 2025 Dec 6;17(12):585. doi: 10.3390/toxins17120585 (PMC12737776; doi:10.3390/toxins17120585)
Supplement: Supplementary file 1 [file toxins-17-00585-s001.zip]

Archive with 2 entries (2 files):
- Supplementary_Figures.pdf
- Supplementary_Table.xlsx
